# Supplementary material for: Gut microbiome and plasma lipidome analysis reveals a specific impact of Clostridioides difficile infection on intestinal bacterial communities and sterol metabolism
Source: mBio. 2024 Aug 27;15(10):e01347-24. doi: 10.1128/mbio.01347-24 (PMC11481895; doi:10.1128/mbio.01347-24)
Supplement: Table S1 — Significant differences in the relative abundance for the different studied groups. [file mbio.01347-24-s0002.xlsx]

## Sheet: Relative abundance Phylum level
Phylum		Relative abundance					P value*
		RCDI	PCDI	AT	FMT	HC	HC vs. RCDI	HC vs. PCDI	HC vs. FMT	HC vs. AT
Firmicutes	Mean	0.3369	0.3419	0.4594	0.3959	0.4805		0.041
	SD	0.1825	0.1958	0.1613	0.224	0.1314
Bacteroidota	Mean	0.2563	0.4179	0.342	0.3838	0.3843
	SD	0.3067	0.2379	0.2251	0.2388	0.1732
Actinobacteriota	Mean	0.006783	0.01272	0.01692	0.03085	0.04402	0.0013	0.0463
	SD	0.01214	0.02824	0.01567	0.0604	0.07073
Proteobacteria	Mean	0.2895	0.1692	0.1379	0.08947	0.04747	0.0015	0.0185		0.0225
	SD	0.2428	0.1429	0.1097	0.07183	0.07474
Fusobacteriota	Mean	0.05224	0.02083	0.01407	0.00003896	0.00003728	0.0304	0.0004		0.0225
	SD	0.08631	0.03244	0.02788	0.00005988	0.0001177
Verrucomicrobiota	Mean	0.03673	0.09137	0.02181	0.03114	0.05213
	SD	0.06568	0.148	0.04748	0.04602	0.08798
Patescibacteria	Mean	0.0002719	0.00001538	0.000258	0.0005414	0.00001323	0.0096
	SD	0.0005977	0.00002378	0.0003448	0.001614	0.00003424
Cyanobacteria	Mean	0.000794	0.0001313	0.00006629	0.00001665	0.0000004245		0.0355
	SD	0.002618	0.000276	0.000207	0.00007987	0.000001588
Archaea (Euryarchaeota)	Mean	0.003053	0.004319	0.0000146	0.0006515	0.00001192	0.0163	0.0044		0.0115
	SD	0.006983	0.01103	0.00005056	0.003093	0.000031
*Only significant values are included

## Sheet: Relative abundance Family level
Family	Relative abundance						P value*
		RCDI	PCDI	AT	FMT	HC	HC vs. PCDI	HC vs. RCDI	HC vs. AT	HC vs. FMT	FMT vs. PCDI	FMT vs. RCDI	PCDI vs. RCDI	AT vs. PCDI	AT vs. RCDI	FMT vs. AT
Firmicutes;c__Bacilli;o__Bacillales;f__Bacillaceae	Mean	0.01601	0.0002077	0.0005364	0.0006921	0		0.0191
	SD	0.0575	0.0005274	0.001205	0.001707	0
Firmicutes;c__Bacilli;o__Lactobacillales;f__Aerococcaceae	Mean	0.0007836	0.001969	0.00002029	0	0	0.005
	SD	0.00252	0.006601	0.0000703	0	0
Firmicutes;c__Bacilli;o__Lactobacillales;f__Enterococcaceae	Mean	0.008752	0.03224	0.0001836	0.0101	0.00005556	0.0001	<0.0001
	SD	0.01621	0.09066	0.0002859	0.02931	0.0002357
Firmicutes;c__Bacilli;o__Lactobacillales;f__Streptococcaceae	Mean	0.02398	0.01388	0.01768	0.03977	0.002778			0.0482
	SD	0.02856	0.02198	0.02055	0.0666	0.004833
Firmicutes;c__Bacilli;o__Lactobacillales;f__Lactobacillaceae	Mean	0.02623	0.008659	0.004203	0.01223	0.0002778		<0.0001	0.0011	0.0396			0.0468
	SD	0.03953	0.02796	0.004567	0.02805	0.0005745
Firmicutes;c__Bacilli;o__Staphylococcales;f__Gemellaceae	Mean	0.0001802	0.0009393	0.0002095	0.0002626	0.00005556	0.0035
	SD	0.000286	0.002887	0.0003929	0.0006042	0.0002357
Firmicutes;c__Bacilli;o__Staphylococcales;f__Staphylococcaceae	Mean	0.0001212	0.0001338	0	0	0	0.0195
	SD	0.0003883	0.000342	0	0	0
Firmicutes;c__Clostridia;o__Clostridia_UCG-014;f__Clostridia_UCG-014	Mean	0.0001367	0.00007101	0.003717	0.02035	0.01944	<0.0001	0.0003	0.0057
	SD	0.0003965	0.0003022	0.01281	0.03972	0.02847
Firmicutes;c__Clostridia;o__Christensenellales;f__Christensenellaceae	Mean	0.00005125	0.001329	0.0002939	0.00915	0.01028	<0.0001	0.0002	0.0089		0.0066	0.0093
	SD	0.00008877	0.005525	0.0006088	0.009252	0.01125
Firmicutes;c__Clostridia;o__Lachnospirales;f__Lachnospiraceae	Mean	0.06957	0.1012	0.1407	0.07524	0.1477		0.0335
	SD	0.05597	0.1048	0.07667	0.04711	0.07614
Firmicutes;c__Clostridia;o__Monoglobales;f__Monoglobaceae	Mean	0.0006192	0.00004844	0.0008952	0.001003	0.003944	<0.0001	0.0069	0.0082
	SD	0.001871	0.0001526	0.002463	0.001119	0.004065
Firmicutes;c__Clostridia;o__Oscillospirales;f__[Eubacterium]_coprostanoligenes_group	Mean	0.001234	0.0009959	0.004995	0.06298	0.02456	<0.0001	0.0002			0.0048	0.0099
	SD	0.00208	0.002421	0.01097	0.1541	0.03101
Firmicutes;c__Clostridia;o__Oscillospirales;f__Butyricicoccaceae	Mean	0.0004879	0.001697	0.002161	0.001468	0.002944		0.0021
	SD	0.0008258	0.003917	0.002536	0.001262	0.003539
Firmicutes;c__Clostridia;o__Oscillospirales;f__Oscillospiraceae	Mean	0.006688	0.01287	0.03188	0.04007	0.05222	0.0008	0.0002				0.0349
	SD	0.01068	0.01615	0.03455	0.03611	0.04072
Firmicutes;c__Clostridia;o__Oscillospirales;f__Ruminococcaceae	Mean	0.02037	0.02272	0.1217	0.04985	0.1047	0.0001	0.0002						0.0052	0.004
	SD	0.0432	0.0377	0.1081	0.02209	0.06653
Firmicutes;c__Clostridia;o__Oscillospirales;f__UCG-010	Mean	0.00002881	0.0000575	0.0002623	0.004081	0.006389	<0.0001	0.0024	0.0046
	SD	0.00008329	0.00022	0.0007032	0.006078	0.008576
Firmicutes;c__Clostridia;o__Peptococcales;f__Peptococcaceae	Mean	0	0.0000581	0.00009824	0.0004004	0.0006111					0.0065	0.0027
	SD	0	0.0002449	0.0002833	0.0007124	0.00165
Firmicutes;c__Clostridia;o__Peptostreptococcales-Tissierellales;f__Anaerovoracaceae	Mean	0.0000881	0.0002689	0.00187	0.001453	0.002111	0.0095	0.0005			0.0319	0.0026
	SD	0.0001913	0.0004668	0.003823	0.0008006	0.002026
Firmicutes;c__Clostridia;o__Peptostreptococcales-Tissierellales;f__Family_XI	Mean	0.00005556	0.0002893	0.0007967	0.0005583	0.0001434	0.0475
	SD	0.0002357	0.0006601	0.001611	0.001348	0.0004378
Firmicutes;c__Clostridia;o__Peptostreptococcales-Tissierellales;f__Peptostreptococcaceae	Mean	0.003822	0.02915	0.004947	0.001317	0.01356					0.008
	SD	0.003582	0.04438	0.004677	0.002435	0.02594
Firmicutes;c__Incertae_Sedis;o__DTU014;f__DTU014	Mean	0	0.000001415	0.00002353	0.0005672	0.0002222				0.0405	0.0001	0.0002				0.0029
	SD	0	0.000006784	0.00008149	0.0008177	0.0004278
Bacteroidota;c__Bacteroidia;o__Bacteroidales;f__Barnesiellaceae	Mean	0.00001101	0.01761	0.0000146	0.009153	0.01722		<0.0001	<0.0001			0.0053		0.0407		0.0031
	SD	0.00002433	0.04554	0.00005056	0.009384	0.02153
Bacteroidota;c__Bacteroidia;o__Bacteroidales;f__Marinifilaceae	Mean	0.004631	0.007594	0.003117	0.01051	0.008444		0.0099				0.0267
	SD	0.0139	0.01348	0.005533	0.008039	0.006879
Bacteroidota;c__Bacteroidia;o__Bacteroidales;f__Muribaculaceae	Mean	0.00001407	0.0003864	0.004433	0.01129	0.007167		0.0193
	SD	0.00005264	0.001678	0.0152	0.01433	0.01174
Bacteroidota;c__Bacteroidia;o__Bacteroidales;f__Porphyromonadaceae	Mean	0.00002254	0.000008028	0.0002737	0.002688	0.00005556				<0.0001	0.0007	0.0009
	SD	0.00005841	0.00001988	0.0005492	0.004556	0.0002357
Bacteroidota;c__Bacteroidia;o__Bacteroidales;f__Prevotellaceae	Mean	0.001507	0.011	0.01057	0.02412	0.08478	0.0089	0.002
	SD	0.004699	0.02896	0.02855	0.03266	0.1263
Bacteroidota;c__Bacteroidia;o__Bacteroidales;f__Rikenellaceae	Mean	0.02752	0.02667	0.07517	0.0726	0.04283		0.0072				0.0035
	SD	0.08413	0.04458	0.1414	0.05454	0.03268
Bacteroidota;c__Bacteroidia;o__Flavobacteriales;f__Flavobacteriaceae	Mean	0	0.0001399	0.00006001	0.001391	0.0009444						0.0121
	SD	0	0.0006431	0.0002079	0.0022	0.002127
Actinobacteriota;c__Actinobacteria;o__Actinomycetales;f__Actinomycetaceae	Mean	0.0003895	0.001218	0.0002221	0.0003044	0.0001111	0.0129
	SD	0.0005387	0.003116	0.0002816	0.0005088	0.0003234
Actinobacteriota;c__Actinobacteria;o__Bifidobacteriales;f__Bifidobacteriaceae	Mean	0.004645	0.004721	0.01263	0.01293	0.02461									0.0154
	SD	0.01018	0.01321	0.01238	0.03333	0.04886
Actinobacteriota;c__Actinobacteria;o__Micrococcales;f__Micrococcaceae	Mean	0.00005975	0.00167	0.0003818	0.0008146	0	0.0009
	SD	0.0001065	0.005764	0.001226	0.002378	0
Actinobacteriota;c__Coriobacteriia;o__Coriobacteriales;f__Coriobacteriaceae	Mean	0.000001669	0.0004828	0.0001233	0.01274	0.01278	<0.0001	<0.0001	<0.0001		0.0188	0.0008				0.0106
	SD	0.000006246	0.001543	0.0002428	0.02429	0.02012
Actinobacteriota;c__Coriobacteriia;o__Coriobacteriales;f__Eggerthellaceae	Mean	0.001614	0.002159	0.00266	0.0037	0.005556		0.0145
	SD	0.004256	0.007794	0.008221	0.005825	0.00947
Proteobacteria;c__Gammaproteobacteria;o__Enterobacterales;f__Enterobacteriaceae	Mean	0.2525	0.1325	0.09494	0.08655	0.01011	0.0019	<0.0001	0.0235
	SD	0.2338	0.1487	0.1148	0.07056	0.02502
Proteobacteria;c__Gammaproteobacteria;o__Enterobacterales;f__Morganellaceae	Mean	0.01652	0.002234	0.001699	0.00003528	0		0.0002				0.0137
	SD	0.02018	0.004761	0.003183	0.0001058	0
Fusobacteriota;c__Fusobacteriia;o__Fusobacteriales;f__Fusobacteriaceae	Mean	0.0522	0.02079	0.014	0.00003896	0	<0.0001	0.0026	0.0025
	SD	0.08625	0.03239	0.02775	0.00005988	0
*Only significant values are included
