# Supplementary material for: Gut microbiome and plasma lipidome analysis reveals a specific impact of Clostridioides difficile infection on intestinal bacterial communities and sterol metabolism
Source: mBio. 2024 Aug 27;15(10):e01347-24. doi: 10.1128/mbio.01347-24 (PMC11481895; doi:10.1128/mbio.01347-24)
Supplement: Table S2 — Plasma lipid profile. [file mbio.01347-24-s0003.xlsx]

## Sheet: Neutral lipids
	Healthy			PCDI				RCDI				FMT				AT						Healthy			PCDI				RCDI				FMT				AT
DG (nmol/ml)	Mean	SEM	n	Mean	SEM	n	p-value	Mean	SEM	n	p-value	Mean	SEM	n	p-value	Mean	SEM	n	p-value		% of total DG	Mean	SEM	n	Mean	SEM	n	p-value	Mean	SEM	n	p-value	Mean	SEM	n	p-value	Mean	SEM	n	p-value
32:0	0.300333	0.0476422	3	0.414714	0.150954	7	ns	0.42	0	1	ns	0.036	0	1	ns	0.522	0.48405	3	ns		32:0	0.714	0.070946	3	0.752429	0.254428	7	ns	1.128	0	1	ns	0.084	0	1	ns	1.07933	0.970763	3	ns
32:1	1.15333	0.231222	6	0.684667	0.193699	18	ns	0.285	0.0999647	6	ns	0.858	0.490525	3	ns	0.812273	0.293058	11	ns		32:1	2.56767	0.389825	6	1.56661	0.281676	18	ns	0.981667	0.360914	6	ns	2.325	0.988594	3	ns	2.02618	0.564216	11	ns
32:2	0.2288	0.070958	5	0.141429	0.0374387	7	ns	0.07325	0.0143258	4	ns	0.148333	0.0815809	3	ns	0.243167	0.0961122	6	ns		32:2	0.6288	0.266977	5	0.281571	0.0449417	7	ns	0.29725	0.0507056	4	ns	0.400333	0.161836	3	ns	0.593833	0.205233	6	ns
34:1	7.89083	0.48809	6	8.4965	1.03227	18	ns	5.9695	0.837401	6	ns	5.89067	1.0232	3	ns	6.55764	0.969249	11	ns		34:1	19.0027	0.640248	6	22.6175	0.990388	18	ns	21.9135	0.857481	6	ns	17.8253	0.361999	3	ns	19.0189	1.15665	11	ns
34:2	5.39267	0.543794	6	4.884	0.630627	18	ns	3.22067	0.363658	6	ns	3.84267	0.809871	3	ns	4.45536	0.630898	11	ns		34:2	12.8732	0.609483	6	12.9508	0.388784	18	ns	12.0797	0.561448	6	ns	11.6067	1.07349	3	ns	13.196	0.566292	11	ns
34:3	0.365333	0.10995	6	0.3633	0.125662	10	ns	0.067	0.0206438	4	ns	0.187	0.095	2	ns	0.3289	0.080235	10	ns		34:3	0.844667	0.194741	6	0.5929	0.135821	10	ns	0.23625	0.0668448	4	ns	0.5225	0.1335	2	ns	0.9325	0.190338	10	ns
36:2	10.7062	0.887573	6	11.598	1.44002	18	ns	8.8045	0.992997	6	ns	10.4533	1.95188	3	ns	8.66627	1.26649	11	ns		36:2	26.2777	2.456	6	30.76	1.10996	18	ns	33.0455	1.82805	6	ns	31.7447	4.0108	3	ns	25.8785	1.63934	11	ns
36:3	7.239	0.666001	6	6.02106	0.988461	18	ns	4.50567	0.499865	6	ns	5.95533	0.882109	3	ns	5.54527	0.711749	11	ns		36:3	17.407	0.620253	6	15.6641	0.756695	18	ns	17.2152	1.44737	6	ns	18.1973	0.735185	3	ns	17.443	1.38853	11	ns
36:4	1.80133	0.317252	6	1.00594	0.292493	17	ns	0.716	0.146024	6	ns	1.02833	0.433193	3	ns	1.392	0.316312	10	ns		36:4	4.06383	0.595071	6	2.20929	0.354621	17	ns	2.5705	0.350126	6	ns	2.97933	0.853262	3	ns	4.2593	0.734835	10	ns
38:5	0.093	0	1	0.101667	0.0152811	6	ns	0.071	0	1	ns	0.1415	0.0045	2	ns	0.22625	0.130462	4	ns		38:5	0.256	0	1	0.308333	0.0829388	6	ns	0.293	0	1	ns	0.3825	0.0625	2	ns	0.5235	0.245632	4	ns
38:6	0.469333	0.0801959	6	0.6885	0.332474	18	ns	0.361833	0.0809405	6	ns	0.218	0.0433013	3	ns	0.336273	0.0729321	11	ns		38:6	1.197	0.226387	6	2.09494	1.0267	18	ns	1.478	0.437818	6	ns	0.748333	0.266186	3	ns	0.919	0.130092	11	ns
40:8	6.21767	0.839578	6	4.35511	0.541711	18	ns	2.82233	0.607149	6	ns	4.429	0.66173	3	ns	5.23209	0.69905	11	ns		40:8	15.1075	1.41354	6	11.4251	0.925357	18	ns	10.1232	1.94159	6	ns	13.541	0.644792	3	ns	15.9897	1.80237	11	ns
	Healthy			PCDI				RCDI				FMT				AT						Healthy			PCDI				RCDI				FMT				AT
TG (nmol/ml)	Mean	SEM	n	Mean	SEM	n	p-value	Mean	SEM	n	p-value	Mean	SEM	n	p-value	Mean	SEM	n	p-value		% of total TG	Mean	SEM	n	Mean	SEM	n	p-value	Mean	SEM	n	p-value	Mean	SEM	n	p-value	Mean	SEM	n	p-value
42:0	1.21325	0.656877	4	0.054	0.0280232	5	ns	0.027	0	1	ns	0.418	0	1	ns	2.1806	1.25799	5	ns		42:0	0.07775	0.0432847	4	0.008	0.00238747	5	ns	0.006	0	1	ns	0.049	0	1	ns	0.244	0.153033	5	ns
42:1	0.9365	0.516399	4	0.190333	0.111255	6	ns	0	0	1	ns	0.503	0	1	ns	1.64133	0.889698	6	ns		42:1	0.06825	0.0373617	4	0.0171667	0.0103615	6	ns	0	0	1	ns	0.059	0	1	ns	0.182167	0.108685	6	ns
42:2	0.368	0.196136	4	0.1395	0.1085	2	ns	0.018	0	1	ns	0.17	0	1	ns	1.12125	0.622649	4	ns		42:2	0.02375	0.0131933	4	0.0135	0.0115	2	ns	0.006	0	1	ns	0.02	0	1	ns	0.13175	0.0773459	4	ns
44:0	1.463	0.733686	6	0.1794	0.0982709	5	ns	0.042	0	1	ns	0.498	0.482	2	ns	2.38471	1.37629	7	ns		44:0	0.107167	0.0487876	6	0.026	0.0115672	5	ns	0.008	0	1	ns	0.0585	0.0555	2	ns	0.269571	0.167242	7	ns
44:1	2.2075	1.06119	6	0.389	0.200298	8	ns	0.052	0.023	2	ns	1.754	0	1	ns	2.49837	1.18962	8	ns		44:1	0.169	0.0701123	6	0.038875	0.0161084	8	ns	0.0085	0.0055	2	ns	0.205	0	1	ns	0.282625	0.143023	8	ns
44:2	1.13567	0.547115	6	0.164133	0.0659334	15	ns	0.08075	0.0133253	4	ns	0.513	0.433	2	ns	1.08718	0.548087	11	ns		44:2	0.0893333	0.0384731	6	0.021	0.00573627	15	ns	0.016	0.00310913	4	ns	0.063	0.047	2	ns	0.132909	0.0654511	11	ns
46:0	2.82167	1.24211	6	0.3435	0.107994	12	ns	0.0855	0.0225	2	ns	1.1975	0.7245	2	ns	2.60311	0.940168	9	ns		46:0	0.221667	0.0799223	6	0.0481667	0.01427	12	ns	0.0135	0.0065	2	ns	0.16	0.064	2	ns	0.294778	0.108815	9	ns
46:1	5.77883	2.02552	6	0.871	0.190416	18	ns	0.300833	0.11655	6	ns	2.23667	1.36061	3	ns	4.71373	1.98894	11	ns		46:1	0.493333	0.118295	6	0.121833	0.0196409	18	ns	0.0551667	0.0215599	6	ns	0.301667	0.139764	3	ns	0.558091	0.234214	11	ns
46:2	3.9205	1.31739	6	0.6025	0.175938	18	ns	0.195	0.105976	5	ns	1.47533	1.091	3	ns	2.95918	1.36887	11	ns		46:2	0.344833	0.0758654	6	0.0693333	0.0151008	18	ns	0.0368	0.0193298	5	ns	0.190333	0.118612	3	ns	0.356545	0.16429	11	ns
48:0	4.96367	1.59798	6	1.63689	0.206626	18	ns	1.0806	0.378112	5	ns	1.82233	0.954301	3	ns	3.91191	1.26439	11	ns		48:0	0.426667	0.0890074	6	0.250944	0.0278982	18	ns	0.1838	0.0426303	5	ns	0.260667	0.105783	3	ns	0.450455	0.137421	11	ns
48:1	17.9608	4.8106	6	6.31539	1.22254	18	ns	2.7425	0.738941	6	0.035	8.98467	4.30753	3	ns	13.3306	3.72673	11	ns		48:1	1.65333	0.220594	6	0.850389	0.0805946	18	ns	0.502833	0.0746375	6	ns	1.26133	0.403715	3	ns	1.59091	0.375264	11	ns
48:2	15.8232	4.05342	6	5.029	1.02541	18	0.016	2.01167	0.380589	6	0.01	7.79767	4.2633	3	ns	10.6632	2.77152	11	ns		48:2	1.4865	0.190131	6	0.657667	0.0582351	18	0.036	0.401333	0.0479616	6	0.02	1.06733	0.420057	3	ns	1.33427	0.290418	11	ns
48:3	5.12833	1.49015	6	1.03039	0.253806	18	0.02	0.3492	0.106993	5	0.046	2.04	1.348	3	ns	3.32309	1.22012	11	ns		48:3	0.465333	0.0824785	6	0.121833	0.0174126	18	ns	0.062	0.018751	5	ns	0.269	0.141715	3	ns	0.423455	0.143035	11	ns
49:1	3.80083	1.08842	6	1.56506	0.295623	18	ns	0.730833	0.177798	6	ns	1.94733	0.845558	3	ns	3.12464	0.823732	11	ns		49:1	0.353833	0.0582182	6	0.207667	0.0143623	18	ns	0.139333	0.0298983	6	0.038	0.275667	0.0741942	3	ns	0.347364	0.0558508	11	ns
49:2	2.95967	0.7611	6	1.244	0.271008	18	ns	0.487333	0.147236	6	ns	1.562	0.700948	3	ns	2.40327	0.613959	11	ns		49:2	0.283833	0.0397101	6	0.158444	0.0123723	18	ns	0.0933333	0.0274756	6	0.019	0.219333	0.0631251	3	ns	0.267273	0.046715	11	ns
49:3	0.8554	0.299756	5	0.231	0.117662	9	ns	0.062	0.03	2	ns	0.4435	0.3785	2	ns	0.685444	0.211487	9	ns		49:3	0.067	0.0193933	5	0.016	0.00584998	9	ns	0.012	0.005	2	ns	0.0545	0.0415	2	ns	0.072	0.0218066	9	ns
50:1	53.2197	9.2688	6	43.3165	5.74209	18	ns	28.1765	8.21525	6	ns	30.626	5.8872	3	ns	44.0181	8.9589	11	ns		50:1	5.37117	0.200774	6	6.16661	0.293358	18	ns	5.24333	0.687913	6	ns	4.70833	0.482798	3	ns	5.436	0.762617	11	ns
50:2	68.7112	9.80214	6	52.2463	9.16077	18	ns	28.394	5.17706	6	ns	44.178	11.661	3	ns	56.1055	9.91557	11	ns		50:2	7.157	0.0490102	6	6.98217	0.320676	18	ns	5.63683	0.493899	6	ns	6.58967	0.659135	3	ns	7.03845	0.709513	11	ns
50:3	27.5943	4.58769	6	15.9811	3.5561	18	ns	7.47183	1.09697	6	ns	15.8883	6.39838	3	ns	19.919	3.23818	11	ns		50:3	2.821	0.160232	6	2.01128	0.13104	18	ns	1.5365	0.136792	6	0.006	2.282	0.548183	3	ns	2.59473	0.21951	11	ns
50:4	5.658	1.25197	6	1.92156	0.489785	18	0.006	0.874167	0.132528	6	0.004	2.40067	1.23727	3	ns	3.387	0.63877	11	ns		50:4	0.5475	0.0601014	6	0.229667	0.0183285	18	0.001	0.1795	0.0139206	6	0.001	0.332667	0.119153	3	ns	0.467727	0.071894	11	ns
50:5	0.7482	0.246991	5	0.139167	0.0653393	6	ns					0.233	0.208	2	ns	0.3195	0.145107	8	ns		50:5	0.058	0.0143771	5	0.00866667	0.00260342	6	ns					0.028	0.023	2	ns	0.039	0.016029	8	ns
51:1	4.44133	1.08817	6	2.661	0.37935	18	ns	1.84167	0.371894	6	ns	2.28067	0.529582	3	ns	5.83155	1.9281	11	ns		51:1	0.440667	0.0625842	6	0.383667	0.0276667	18	ns	0.362667	0.0508892	6	ns	0.342	0.0345977	3	ns	0.605545	0.124591	11	ns
51:2	9.307	1.79322	6	6.44589	1.29462	18	ns	3.848	0.730688	6	ns	6.00167	1.47074	3	ns	10.2808	3.17037	11	ns		51:2	0.963167	0.0770975	6	0.827	0.0415607	18	ns	0.776667	0.107881	6	ns	0.896333	0.107642	3	ns	1.13027	0.15424	11	ns
51:3	4.88017	0.97615	6	2.80072	0.699624	18	ns	1.36283	0.223572	6	ns	2.699	0.900894	3	ns	4.42145	1.19612	11	ns		51:3	0.4935	0.0424772	6	0.333222	0.0190924	18	ns	0.276167	0.0295041	6	0.032	0.393667	0.0651826	3	ns	0.511636	0.0557113	11	ns
51:4	1.44217	0.35167	6	0.751167	0.20426	18	ns	0.191167	0.05834	6	ns	0.651333	0.230273	3	ns	1.04082	0.227224	11	ns		51:4	0.1345	0.0204169	6	0.0851667	0.0157566	18	ns	0.0356667	0.00915666	6	0.045	0.0936667	0.0178543	3	ns	0.120909	0.0172323	11	ns
52:2	225.054	25.4856	6	231.169	34.4545	18	ns	158.503	34.2533	6	ns	175.023	19.6671	3	ns	180.917	28.6053	11	ns		52:2	24.6198	1.84826	6	31.2633	0.967713	18	0.028	31.0697	1.3146	6	ns	27.3323	2.02986	3	ns	23.5929	1.64208	11	ns
52:3	205.202	25.6612	6	178.612	34.6455	18	ns	112.575	21.5452	6	ns	132.164	24.6194	3	ns	155.992	23.1626	11	ns		52:3	21.887	0.791056	6	23.0031	0.918407	18	ns	22.664	1.5519	6	ns	20.2757	1.5686	3	ns	20.9924	1.41735	11	ns
52:4	55.314	9.34946	6	36.2598	9.97054	18	ns	19.6163	4.38251	6	ns	26.525	8.41615	3	ns	38.1969	7.04695	11	ns		52:4	5.65717	0.578486	6	4.28172	0.432634	18	ns	3.99783	0.669137	6	ns	3.97833	0.833672	3	ns	5.25727	0.650033	11	ns
52:5	7.69533	1.4966	6	3.145	0.931758	18	0.043	1.631	0.27286	6	0.021	3.05033	1.37543	3	ns	4.32836	0.658902	11	ns		52:5	0.772667	0.102525	6	0.3575	0.03184	18	0.002	0.333167	0.0268941	6	0.01	0.433667	0.12728	3	ns	0.631091	0.0978234	11	ns
52:6	0.918	0.246758	6	0.447077	0.147345	13	ns	0.083	0.0266683	5	0.048	0.397667	0.262606	3	ns	0.4639	0.10499	10	ns		52:6	0.0805	0.0122468	6	0.0372308	0.00667962	13	0.031	0.0144	0.00315595	5	0.004	0.0513333	0.0292423	3	ns	0.0534	0.00895693	10	ns
53:2	11.0923	3.18425	6	8.43344	1.32993	18	ns	7.5675	1.87961	6	ns	7.44167	1.92238	3	ns	20.9057	9.50431	11	ns		53:2	1.16767	0.219643	6	1.16467	0.0883602	18	ns	1.56217	0.348501	6	ns	1.16367	0.314167	3	ns	2.03236	0.508141	11	ns
53:3	11.3555	3.57721	6	7.45372	1.41213	18	ns	5.87783	1.18955	6	ns	6.044	1.13195	3	ns	19.9125	8.45728	11	ns		53:3	1.15433	0.256523	6	0.971944	0.0669188	18	ns	1.21833	0.205654	6	ns	0.937333	0.157343	3	ns	2.02036	0.489405	11	ns
53:4	3.70883	1.44186	6	1.85524	0.496383	17	ns	1.04783	0.142073	6	ns	1.463	0.326327	3	ns	5.77164	2.30313	11	ns		53:4	0.359333	0.114662	6	0.212059	0.0233261	17	ns	0.221167	0.0245077	6	ns	0.220333	0.018169	3	ns	0.616091	0.171879	11	ns
54:2	20.3953	1.95659	6	17.8951	2.35337	18	ns	12.8653	2.18899	6	ns	18.4277	1.98526	3	ns	17.57	3.02377	11	ns		54:2	2.3025	0.179198	6	2.61222	0.240963	18	ns	2.66117	0.285396	6	ns	2.91867	0.386392	3	ns	2.31045	0.179119	11	ns
54:3	75.5833	7.5252	6	70.5714	10.4384	18	ns	56.5757	8.30335	6	ns	82.1667	11.7756	3	ns	66.1078	11.3569	11	ns		54:3	8.50667	0.902525	6	9.754	0.496902	18	ns	12.1855	1.8388	6	ns	13.0463	2.2201	3	ns	8.78618	0.658611	11	ns
54:4	48.5803	6.10053	6	33.2566	7.06184	18	ns	25.7342	3.76439	6	ns	42.5357	5.95764	3	ns	38.9138	5.69874	11	ns		54:4	5.22783	0.313754	6	4.23939	0.261293	18	ns	5.5195	0.749613	6	ns	6.57533	0.343566	3	ns	5.46291	0.610228	11	ns
54:5	20.5147	4.24736	6	10.6276	2.53717	18	ns	7.7735	1.2632	6	ns	12.3313	2.3204	3	ns	14.6296	2.44549	11	ns		54:5	2.13567	0.329664	6	1.29989	0.0892497	18	ns	1.617	0.177447	6	ns	1.87633	0.115931	3	ns	2.13836	0.377677	11	ns
54:6	6.38317	1.58525	6	2.62928	0.608955	18	0.038	1.93933	0.368975	6	0.05	2.51533	0.663572	3	ns	3.94355	0.771662	11	ns		54:6	0.656	0.144443	6	0.3235	0.0254135	18	ns	0.3875	0.0343616	6	ns	0.373333	0.0373735	3	ns	0.595182	0.128455	11	ns
54:7	0.847	0.229919	6	0.322267	0.10269	15	ns	0.1686	0.0653771	5	ns	0.280667	0.190691	3	ns	0.349909	0.10855	11	ns		54:7	0.0878333	0.0349985	6	0.0298667	0.00475381	15	ns	0.0272	0.0067335	5	ns	0.0373333	0.0207391	3	ns	0.06	0.0205652	11	ns
56:4	1.8785	0.210006	6	1.38971	0.342518	17	ns	0.757667	0.164846	6	ns	1.718	0.481917	3	ns	1.66355	0.345778	11	ns		56:4	0.2045	0.0113041	6	0.163824	0.025526	17	ns	0.160333	0.02908	6	ns	0.254667	0.0290364	3	ns	0.224091	0.0279768	11	ns
56:5	3.5105	0.57608	6	2.52283	0.556469	18	ns	1.67083	0.368662	6	ns	2.01667	0.51866	3	ns	2.52318	0.479465	11	ns		56:5	0.371167	0.0316306	6	0.314167	0.0439545	18	ns	0.339833	0.0393907	6	ns	0.3	0.0276466	3	ns	0.356273	0.0539476	11	ns
56:6	3.35667	0.663928	6	2.17006	0.543792	18	ns	1.625	0.439421	6	ns	1.66667	0.485704	3	ns	2.20173	0.415247	11	ns		56:6	0.3425	0.0442709	6	0.259667	0.0349799	18	ns	0.322	0.0501238	6	ns	0.244667	0.034031	3	ns	0.321	0.0600945	11	ns
56:7	1.92667	0.622331	6	1.62846	0.482785	13	ns	0.8515	0.456522	6	ns	0.478	0.0854712	3	ns	0.792727	0.239465	11	ns		56:7	0.1805	0.0543107	6	0.178231	0.048146	13	ns	0.144667	0.050455	6	ns	0.075	0.0142945	3	ns	0.153455	0.0649918	11	ns
56:8	0.228667	0.0775103	6	0.384824	0.0825465	17	ns	0.3085	0.113461	4	ns	0.486333	0.286692	3	ns	0.2761	0.0928331	10	ns		56:8	0.0343333	0.011879	6	0.0602941	0.0138266	17	ns	0.07525	0.0251276	4	ns	0.0643333	0.0337062	3	ns	0.0514	0.0210962	10	ns
58:8	0.124667	0.0420267	6	0.0855	0.0196443	16	ns	0.075	0.049551	5	ns	0.0286667	0.0116667	3	ns	0.267778	0.117606	9	ns		58:8	0.0121667	0.00444535	6	0.012875	0.00336139	16	ns	0.014	0.00900555	5	ns	0.004	0.00152753	3	ns	0.0292222	0.0115335	9	ns
	Healthy			PCDI				RCDI				FMT				AT						Healthy			PCDI				RCDI				FMT				AT
CE (nmol/ml)	Mean	SEM	n	Mean	SEM	n	p-value	Mean	SEM	n	p-value	Mean	SEM	n	p-value	Mean	SEM	n	p-value		% of total CE	Mean	SEM	n	Mean	SEM	n	p-value	Mean	SEM	n	p-value	Mean	SEM	n	p-value	Mean	SEM	n	p-value
14:0	32.4363	2.76076	6	11.5658	1.3358	18	0	8.65683	1.03853	6	0.001	12.552	3.50853	3	0.05	21.1148	4.8615	11	ns		14:0	1.13033	0.0412583	6	0.763278	0.0526175	18	0.034	0.7115	0.0657616	6	ns	0.966333	0.132783	3	ns	0.986636	0.108702	11	ns
14:1	0.2768	0.0494453	5	0.1828	0.0562116	5	ns	0.0715	0.0085	2	ns	0.0758323	0	1	ns	0.503949	0.290151	6	ns		14:1	0.0098	0.00213073	5	0.0098	0.00344093	5	ns	0.0065	0.0005	2	ns	0.006	0	1	ns	0.0173333	0.00936186	6	ns
15:0	10.608	1.60335	6	4.9105	0.558605	18	0.003	3.67183	0.501797	6	0.003	4.59265	1.38897	3	ns	7.15406	1.21402	11	ns		15:0	0.3605	0.0283299	6	0.310833	0.0246199	18	ns	0.301	0.0345562	6	ns	0.349667	0.0602504	3	ns	0.352364	0.0369698	11	ns
15:1	0.106333	0.00497773	3													0.274393	0.176618	3	ns		15:1	0.003	0	3													0.00966667	0.0034801	3	ns
16:0	552.5	37.8285	6	365.598	29.5714	18	ns	312.842	38.0495	6	0.043	283.732	56.1321	3	ns	391.881	57.1747	11	ns		16:0	19.3438	0.46088	6	24.2243	0.664836	18	0.002	24.9935	0.676257	6	0.003	22.5837	1.38211	3	ns	20.514	0.809244	11	ns
16:1	77.748	2.43457	6	63.9364	8.31165	18	ns	39.6145	5.82927	6	ns	42.4443	9.63446	3	ns	81.0145	22.0091	11	ns		16:1	2.793	0.192304	6	4.30433	0.459627	18	ns	3.29267	0.48561	6	ns	3.33833	0.236481	3	ns	3.69191	0.505943	11	ns
18:1	661.054	54.8092	6	441.322	37.0972	18	ns	385.466	43.8372	6	ns	376.931	84.1288	3	ns	473.661	82.2125	11	ns		18:1	23.1435	1.4113	6	29.5377	1.28743	18	ns	31.2795	2.00383	6	ns	29.7897	3.1358	3	ns	24.4031	1.23372	11	ns
18:2	1434.44	155.603	6	597.73	70.676	18	0	461.707	88.2307	6	0	481.308	77.0067	3	0.002	894.911	122.618	11	0.024		18:2	49.3572	1.67955	6	37.5681	1.75923	18	0.008	35.7142	2.49217	6	0.014	39.669	4.68567	3	ns	46.618	2.12729	11	ns
18:3	29.0773	3.26867	6	13.2443	1.38187	18	0.001	9.61283	1.31299	6	0.001	10.1784	1.8151	3	0.015	19.5188	3.60085	11	ns		18:3	0.997167	0.0338117	6	0.851167	0.0402116	18	ns	0.782333	0.0639389	6	ns	0.819	0.0277909	3	ns	0.977818	0.0674797	11	ns
20:3	9.926	1.05984	6	4.02761	0.590037	18	0.002	2.96083	0.296823	6	0.003	4.98189	1.08933	3	ns	6.92219	1.40627	11	ns		20:3	0.342667	0.0216513	6	0.256944	0.0261632	18	ns	0.257167	0.0476126	6	ns	0.41	0.068942	3	ns	0.334182	0.0389752	11	ns
20:4	65.7057	9.40425	6	30.4653	4.32764	18	0.001	30.6437	5.79277	6	0.013	23.553	3.28813	3	0.015	33.9942	4.76333	11	0.01		20:4	2.28667	0.34096	6	2.02533	0.196127	18	ns	2.434	0.281704	6	ns	1.93033	0.151984	3	ns	1.92136	0.237408	11	ns
20:5	4.93033	1.27254	6	1.43944	0.188043	18	0	1.85317	0.469116	6	0.014	1.11292	0.241959	3	0.012	2.14907	0.495854	11	0.011		20:5	0.158833	0.0324709	6	0.0964444	0.00964982	18	ns	0.141167	0.0197812	6	ns	0.094	0.0205994	3	ns	0.128818	0.0315908	11	ns
22:4	0.04	0	1				ns	0.091	0	1	ns					0.372361	0.333801	2	ns		22:4	0.001	0	1					0.006	0	1	ns					0.01	0.008	2	ns
22:5				0.023	0.02	2	ns	0.0045	0.0025	2	ns	0.00244146	0	1	ns	0.120031	0.0866956	5	ns		22:5				0.001	0.001	2	ns	0	0	2	ns	0	0	1	ns	0.004	0.00225832	5	ns
22:6	2.2875	0.562204	6	0.8905	0.130552	18	0.003	1.18717	0.291159	6	ns	0.571246	0.165753	3	0.023	0.837212	0.196489	11	0.005		22:6	0.0766667	0.0181341	6	0.0592222	0.00774325	18	ns	0.0896667	0.0115403	6	ns	0.0486667	0.0139801	3	ns	0.0560909	0.0166534	11	ns
	Healthy			PCDI				RCDI				FMT				AT
	Mean	SEM	n	Mean	SEM	n	p-value	Mean	SEM	n	p-value	Mean	SEM	n	p-value	Mean	SEM	n	p-value
FC (nmol/ml)	1155.87	53.7336	6	952.847	29.5144	18	ns	846.954	36.5881	6	ns	827.84	73.6572	3	ns	1070.42	110.237	11	ns

## Sheet: Phospholipids & sphingolipids
	Healthy			PCDI				RCDI				FMT				AT						Healthy			PCDI				RCDI				Treated-FMT				Treated-AB
PC-O (nmol/ml)	Mean	SEM	n	Mean	SEM	n	p-value	Mean	SEM	n	p-value	Mean	SEM	n	p-value	Mean	SEM	n	p-value		% of total PC-O	Mean	SEM	n	Mean	SEM	n	p-value	Mean	SEM	n	p-value	Mean	SEM	n	p-value	Mean	SEM	n	p-value
32:0	1.22267	0.113379	6	0.948889	0.0984791	18	ns	0.674833	0.0625883	6	ns	0.852	0.251778	3	ns	1.82882	0.745434	11	ns		32:0	2.58033	0.109918	6	3.73867	0.243902	18	ns	2.98733	0.221993	6	ns	2.88133	0.2989	3	ns	3.62918	0.27797	11	ns
32:1	1.728	0.212041	6	1.17789	0.112698	18	ns	0.848667	0.10488	6	ns	1.02867	0.313103	3	ns	1.92955	0.737656	11	ns		32:1	3.57833	0.130481	6	4.66733	0.187114	18	0.029	3.65217	0.220513	6	ns	3.46367	0.448911	3	ns	3.95945	0.24603	11	ns
34:1	3.4495	0.272171	6	2.91889	0.248665	18	ns	2.61033	0.229604	6	ns	3.03833	0.876069	3	ns	4.32582	1.40558	11	ns		34:1	7.52167	0.856168	6	11.8821	0.682854	18	0.003	11.4835	0.673036	6	0.048	10.341	1.04665	3	ns	9.51536	0.433174	11	ns
34:2	5.51267	0.652093	6	2.84089	0.278096	18	ns	2.43483	0.323033	6	ns	3.41267	0.870768	3	ns	5.58273	1.78647	11	ns		34:2	11.5393	0.571688	6	11.1023	0.489363	18	ns	10.5527	1.06466	6	ns	11.9387	0.912053	3	ns	11.6338	0.613251	11	ns
34:3	5.328	0.644933	6	2.59222	0.33087	18	ns	1.77367	0.279571	6	ns	2.305	0.426502	3	ns	4.755	1.08284	11	ns		34:3	11.0502	0.561602	6	9.97089	0.653881	18	ns	7.506	0.957411	6	ns	8.43467	0.657369	3	ns	11.4109	1.02653	11	ns
36:2	1.8125	0.191924	6	1.16944	0.107388	18	ns	1.11933	0.108366	6	ns	1.32133	0.388996	3	ns	1.89155	0.541618	11	ns		36:2	3.86833	0.319737	6	4.65728	0.273734	18	ns	4.90533	0.324268	6	ns	4.50967	0.577887	3	ns	4.26564	0.160064	11	ns
36:3	3.28283	0.359626	6	1.62772	0.171641	18	ns	1.33583	0.120694	6	ns	1.90233	0.43751	3	ns	3.15518	0.948893	11	ns		36:3	6.89967	0.323585	6	6.20789	0.307474	18	ns	5.85283	0.279735	6	ns	6.766	0.175867	3	ns	6.82345	0.325895	11	ns
36:4	7.211	0.705449	6	3.38756	0.266104	18	ns	3.09883	0.366481	6	ns	4.13767	1.14476	3	ns	6.00673	1.70356	11	ns		36:4	15.1052	0.469326	6	13.6661	0.43703	18	ns	13.3863	0.646701	6	ns	14.6463	1.53019	3	ns	13.4186	0.362874	11	ns
36:5	5.17933	0.629261	6	2.66606	0.243709	18	ns	2.44717	0.339166	6	ns	2.92767	0.609868	3	ns	4.21145	0.944697	11	ns		36:5	10.7558	0.785189	6	10.6926	0.494306	18	ns	10.4195	0.61618	6	ns	10.7353	1.16779	3	ns	10.276	0.53448	11	ns
38:4	3.304	0.294219	6	1.71544	0.153822	18	ns	1.67217	0.20693	6	ns	1.99433	0.555941	3	ns	3.09027	0.908119	11	ns		38:4	6.96867	0.289196	6	6.94811	0.325038	18	ns	7.32133	0.630314	6	ns	6.98833	0.603336	3	ns	6.97536	0.282299	11	ns
38:5	6.2185	0.598256	6	3.07822	0.266656	18	ns	3.73467	0.462834	6	ns	3.898	0.828639	3	ns	5.31973	1.50438	11	ns		38:5	13.093	0.507819	6	12.3218	0.526388	18	ns	16.1178	0.952019	6	ns	14.0057	0.539698	3	ns	12.2298	0.797244	11	ns
38:6	1.97883	0.348712	6	0.618	0.075668	18	0.003	0.779667	0.179635	6	ns	0.822667	0.139333	3	ns	1.37882	0.357153	11	ns		38:6	4.00267	0.383818	6	2.42833	0.234526	18	0.028	3.3025	0.555451	6	ns	3.042	0.297196	3	ns	3.24409	0.326772	11	ns
40:5	0.8205	0.111094	6	0.3794	0.0569452	15	ns	0.377833	0.10373	6	ns	0.406	0.179157	3	ns	0.700455	0.208372	11	ns		40:5	1.68083	0.126809	6	1.39033	0.191158	15	ns	1.50017	0.360954	6	ns	1.26533	0.469388	3	ns	1.55118	0.139888	11	ns
40:6	0.851	0.103805	5	0.229083	0.0429057	12	ns	0.40075	0.125477	4	ns	0.294	0.0997848	3	ns	0.523	0.193974	11	ns		40:6	1.6268	0.135833	5	0.837333	0.135234	12	ns	1.51775	0.442894	4	ns	0.982667	0.198428	3	ns	1.06618	0.177671	11	ns
	Healthy			PCDI				RCDI				FMT				AT						Healthy			PCDI				RCDI				Treated-FMT				Treated-AB
PC (nmol/ml)	Mean	SEM	n	Mean	SEM	n	p-value	Mean	SEM	n	p-value	Mean	SEM	n	p-value	Mean	SEM	n	p-value		% of total PC	Mean	SEM	n	Mean	SEM	n	p-value	Mean	SEM	n	p-value	Mean	SEM	n	p-value	Mean	SEM	n	p-value
30:0	1.51167	0.186554	6	0.874556	0.111165	18	ns	0.506	0.0798762	6	ns	0.966	0.405298	3	ns	1.75609	0.542126	11	ns		30:0	0.1335	0.0065714	6	0.125	0.0122549	18	ns	0.088	0.0110635	6	ns	0.134333	0.0258607	3	ns	0.152273	0.0194292	11	ns
32:0	9.61083	0.80863	6	9.9435	0.744548	18	ns	7.57333	0.839473	6	ns	7.99433	2.01426	3	ns	12.6402	4.12123	11	ns		32:0	0.8665	0.0266242	6	1.44872	0.0961751	18	0.025	1.32	0.0403947	6	ns	1.222	0.113808	3	ns	1.18855	0.157513	11	ns
32:1	7.23633	0.411535	6	7.93483	1.20472	18	ns	4.72933	0.799042	6	ns	6.085	2.15964	3	ns	10.8286	3.60835	11	ns		32:1	0.6645	0.0389938	6	1.08361	0.115783	18	ns	0.830167	0.126733	6	ns	0.868	0.109792	3	ns	0.900364	0.139869	11	ns
32:2	2.04717	0.203589	6	0.947833	0.144748	18	0.03	0.402833	0.0769616	6	ns	1.371	0.759256	3	ns	2.0656	0.462736	10	ns		32:2	0.183333	0.00760994	6	0.119944	0.0134087	18	ns	0.0708333	0.0127813	6	0.022	0.178667	0.0634306	3	ns	0.1917	0.0230213	10	ns
34:1	164.615	14.3451	6	171.847	17.8441	18	ns	135.484	19.7539	6	ns	126.326	35.9386	3	ns	175.73	36.3314	11	ns		34:1	14.9503	1.00001	6	23.4443	1.27145	18	0.004	23.3673	1.69646	6	0.034	18.862	2.35261	3	ns	17.7056	1.37597	11	ns
34:2	338.291	31.5508	6	229.166	20.5759	18	ns	152.013	28.0466	6	0.052	174.874	45.3176	3	ns	314.5	49.2833	11	ns		34:2	30.4577	1.05843	6	31.1897	1.30427	18	ns	25.7452	1.95816	6	ns	27.3867	3.09596	3	ns	32.9828	2.10235	11	ns
34:3	6.38983	0.71687	6	3.469	0.466812	18	ns	2.33367	0.208254	6	ns	3.70633	1.41886	3	ns	6.08718	1.33145	11	ns		34:3	0.5675	0.0268995	6	0.450889	0.0325172	18	ns	0.4205	0.0409477	6	ns	0.536333	0.0770483	3	ns	0.586636	0.0448791	11	ns
34:4	1.09533	0.0679434	6	0.728333	0.109947	18	ns	0.438667	0.0778287	6	ns	0.731	0.276026	3	ns	0.839909	0.193259	11	ns		34:4	0.1005	0.00582952	6	0.0968333	0.010364	18	ns	0.0761667	0.0127891	6	ns	0.103333	0.014881	3	ns	0.0789091	0.0104572	11	ns
36:1	26.8627	2.11017	6	17.6843	2.25464	18	ns	17.9323	3.52356	6	ns	19.916	6.24674	3	ns	26.7131	7.01084	11	ns		36:1	2.45183	0.148309	6	2.47094	0.222575	18	ns	3.1785	0.601683	6	ns	3	0.637548	3	ns	2.54436	0.213305	11	ns
36:2	212.755	19.0975	6	100.955	8.30196	18	0.005	84.4705	8.56076	6	0.011	123.077	32.1439	3	ns	171.789	32.2331	11	ns		36:2	19.1345	0.663277	6	14.0942	0.661842	18	0.002	14.8418	0.827776	6	ns	18.695	0.133538	3	ns	17.6372	0.96284	11	ns
36:3	82.5637	7.69311	6	42.8521	5.17012	18	ns	33.1013	2.33303	6	ns	56.8657	19.1952	3	ns	75.1695	14.866	11	ns		36:3	7.4385	0.441475	6	5.59283	0.315243	18	ns	6.02667	0.627026	6	ns	8.39767	0.81081	3	ns	7.37509	0.441935	11	ns
36:4	98.1527	8.56719	6	66.1003	8.26659	18	ns	52.573	8.69908	6	ns	49.8257	13.7811	3	ns	71.7121	12.1562	11	ns		36:4	8.87883	0.655539	6	8.93656	0.718632	18	ns	9.20433	1.08909	6	ns	7.54333	0.218191	3	ns	7.64736	0.538517	11	ns
36:5	5.64417	1.43432	6	2.2695	0.32632	18	ns	2.33283	0.648003	6	ns	1.94767	0.570363	3	ns	3.875	1.54706	11	ns		36:5	0.477833	0.100823	6	0.303389	0.0345113	18	ns	0.381333	0.0572653	6	ns	0.289	0.0396611	3	ns	0.367273	0.0769961	11	ns
38:3	26.3952	2.25902	6	11.8758	1.52284	18	0.008	11.317	1.11228	6	0.038	18.288	5.29949	3	ns	19.9073	3.98293	11	ns		38:3	2.3825	0.115746	6	1.62489	0.124725	18	0.044	2.0945	0.293521	6	ns	2.743	0.0989747	3	ns	1.98245	0.170601	11	ns
38:4	64.6015	5.43257	6	35.8493	4.52364	18	0.025	36.8878	5.34013	6	ns	38.5057	10.4235	3	ns	41.6136	6.88814	11	ns		38:4	5.8875	0.575689	6	4.94872	0.366273	18	ns	6.5975	0.748055	6	ns	5.78533	0.416537	3	ns	4.48627	0.393001	11	ns
38:5	17.174	2.21299	6	8.611	1.12667	18	0.052	9.35117	1.03511	6	ns	10.0627	3.06014	3	ns	12.359	2.77084	11	ns		38:5	1.525	0.120368	6	1.16133	0.0802061	18	ns	1.66167	0.136704	6	ns	1.482	0.0962306	3	ns	1.27482	0.141533	11	ns
38:6	28.9767	5.66025	6	14.3484	2.20763	18	0.053	15.4842	3.9989	6	ns	9.565	1.52835	3	ns	16.0712	3.50778	11	ns		38:6	2.5125	0.403791	6	1.92111	0.22719	18	ns	2.55233	0.357229	6	ns	1.56367	0.217645	3	ns	1.81855	0.279545	11	ns
38:7	0.161	0.130236	3	0.031	0.0156738	12	ns	0.00625	0.003966	4	ns	0.001	0	2	ns	0.191	0.108254	4	ns		38:7	0.0126667	0.010729	3	0.00391667	0.00169874	12	ns	0.00125	0.000629153	4	ns	0	0	2	ns	0.00975	0.00534439	4	ns
40:4	1.54017	0.0980267	6	0.888722	0.103154	18	ns	0.997333	0.0795058	6	ns	1.299	0.45054	3	ns	1.49118	0.338321	11	ns		40:4	0.142	0.0120803	6	0.121222	0.00889281	18	ns	0.186	0.0240389	6	ns	0.190667	0.019785	3	ns	0.145364	0.0132255	11	ns
40:5	3.0155	0.313179	6	1.62189	0.229769	18	ns	1.80367	0.180865	6	ns	2.03467	0.620728	3	ns	2.41718	0.555869	11	ns		40:5	0.270667	0.0201522	6	0.222333	0.0210837	18	ns	0.322833	0.029383	6	ns	0.304667	0.0190992	3	ns	0.243818	0.0294328	11	ns
40:6	9.93233	1.88654	6	4.44589	0.666589	18	0.013	5.7515	1.07512	6	ns	3.924	0.909517	3	ns	5.50245	1.18387	11	ns		40:6	0.875333	0.161628	6	0.612278	0.0672772	18	ns	0.958333	0.0801393	6	ns	0.642	0.127671	3	ns	0.627	0.109951	11	ns
40:7	1.08533	0.265272	6	0.232278	0.0708936	18	0.012	0.4535	0.24727	6	ns	0.380333	0.0587376	3	ns	0.677273	0.211233	11	ns		40:7	0.0925	0.0200661	6	0.0281111	0.00657878	18	ns	0.0755	0.0340634	6	ns	0.0733333	0.0296104	3	ns	0.0771818	0.023517	11	ns
	Healthy			PCDI				RCDI				FMT				AT						Healthy			PCDI				RCDI				Treated-FMT				Treated-AB
LPC (nmol/ml)	Mean	SEM	n	Mean	SEM	n	p-value	Mean	SEM	n	p-value	Mean	SEM	n	p-value	Mean	SEM	n	p-value		% of total LPC	Mean	SEM	n	Mean	SEM	n	p-value	Mean	SEM	n	p-value	Mean	SEM	n	p-value	Mean	SEM	n	p-value
14:0	1.75583	0.160833	6	0.669588	0.116848	17	0.012	0.3605	0.0616791	6	0.007	1.07833	0.60577	3	ns	1.4236	0.313685	10	ns		14:0	0.414	0.0162706	6	0.199059	0.0222469	17	0.002	0.157667	0.029273	6	0.003	0.374	0.121149	3	ns	0.4027	0.0462219	10	ns
15:0	1.44933	0.262991	6	0.842176	0.114447	17	ns	0.536833	0.0554126	6	0.014	0.793	0.313019	3	ns	0.802182	0.124908	11	ns		15:0	0.325833	0.0372186	6	0.253882	0.0193413	17	ns	0.229	0.0197805	6	ns	0.310333	0.0317822	3	ns	0.246455	0.0370173	11	ns
16:0	229.484	17.3209	6	188.74	18.491	18	ns	150.734	24.619	6	ns	133.452	38.0168	3	ns	175.531	21.2043	11	ns		16:0	54.2478	1.15583	6	64.0861	1.11469	18	0.002	60.8907	1.39086	6	ns	57.4593	2.87455	3	ns	58.7798	1.99567	11	ns
16:1	3.81883	0.293632	6	2.77372	0.501189	18	ns	1.999	0.213817	6	ns	2.90467	1.13969	3	ns	3.60791	0.732554	11	ns		16:1	0.907667	0.0480671	6	0.890556	0.0800599	18	ns	0.894167	0.135028	6	ns	1.15067	0.0996767	3	ns	1.11491	0.104466	11	ns
18:0	99.1743	8.32959	6	62.3009	6.04879	18	0.032	61.397	10.6414	6	ns	59.9547	17.3064	3	ns	61.5981	7.23325	11	ns		18:0	23.3518	0.566565	6	21.7262	1.09844	18	ns	24.6535	2.23667	6	ns	25.434	1.89944	3	ns	20.9721	0.840672	11	ns
18:1	25.1423	2.94802	6	18.9075	3.90631	17	ns	13.7868	2.48102	6	ns	19.1437	7.46974	3	ns	21.5967	5.11506	11	ns		18:1	5.86283	0.490862	6	5.36829	0.588546	17	ns	5.5895	0.531748	6	ns	7.39067	1.06342	3	ns	6.16864	0.863394	11	ns
18:2	42.4365	9.09174	6	18.7226	6.75521	9	ns	9.63233	6.18914	3	ns	30.964	0	1	ns	33.7942	8.65763	9	ns		18:2	9.63517	1.47687	6	4.81856	1.20229	9	ns	3.41267	1.28323	3	ns	8.348	0	1	ns	8.91233	1.92687	9	ns
18:3	0.462167	0.0799281	6	0.316571	0.152252	7	ns	0.132667	0.128672	3	ns	0.396	0	1	ns	0.545429	0.127553	7	ns		18:3	0.1045	0.00951402	6	0.0798571	0.0342668	7	ns	0.0323333	0.0303388	3	ns	0.107	0	1	ns	0.133143	0.0211169	7	ns
20:3	3.4775	0.389514	6	2.3986	0.845095	15	ns	0.975	0.190376	6	ns	2.21433	1.26579	3	ns	2.9142	0.592654	10	ns		20:3	0.810167	0.035029	6	0.6074	0.130343	15	ns	0.431667	0.0984495	6	ns	0.839333	0.244787	3	ns	0.7978	0.123618	10	ns
20:4	12.9473	1.05958	6	10.3672	1.22162	18	ns	9.4465	2.00807	6	ns	7.537	2.18243	3	ns	8.83827	1.10994	11	ns		20:4	3.14583	0.390368	6	3.58711	0.230621	18	ns	3.71517	0.284122	6	ns	3.236	0.150901	3	ns	3.07109	0.333838	11	ns
20:5	0.846	0.159583	6	0.434	0.0750149	17	ns	0.450167	0.102889	6	ns	0.277667	0.134752	3	ns	0.479545	0.155386	11	ns		20:5	0.193167	0.0319483	6	0.135471	0.0184325	17	ns	0.190167	0.0470882	6	ns	0.103333	0.0515407	3	ns	0.162545	0.0365283	11	ns
22:5	0.332	0.0723459	6	0.344083	0.0970099	12	ns	0.845	0.465127	3	ns	0.181	0.168	2	ns	0.33375	0.0716559	8	ns		22:5	0.0728333	0.0117797	6	0.0908333	0.0191429	12	ns	0.257667	0.10729	3	0.013	0.0495	0.0445	2	ns	0.103625	0.0140318	8	ns
22:6	3.931	0.50018	6	3.086	0.376314	18	ns	3.291	0.780138	6	ns	1.83967	0.3774	3	ns	2.54464	0.323279	11	ns		22:6	0.929	0.115167	6	1.07733	0.0732014	18	ns	1.397	0.359059	6	ns	0.851	0.138174	3	ns	0.940727	0.116997	11	ns
	Healthy			PCDI				RCDI				FMT				AT						Healthy			PCDI				RCDI				Treated-FMT				Treated-AB
PE-O (nmol/ml)	Mean	SEM	n	Mean	SEM	n	p-value	Mean	SEM	n	p-value	Mean	SEM	n	p-value	Mean	SEM	n	p-value		% of total PE-O	Mean	SEM	n	Mean	SEM	n	p-value	Mean	SEM	n	p-value	Mean	SEM	n	p-value	Mean	SEM	n	p-value
34:2	0.538333	0.0769869	6	0.231071	0.0611953	14	ns	0.2178	0.0818642	5	ns	0.368667	0.0872627	3	ns	0.6288	0.167017	10	ns		34:2	4.58733	0.545701	6	4.32486	0.811587	14	ns	3.783	1.31225	5	ns	5.36233	1.46955	3	ns	4.8806	0.532565	10	ns
34:3	0.974	0.13438	6	0.3627	0.121813	10	ns	0.1464	0.0381282	5	ns	0.549333	0.187345	3	ns	1.1285	0.254987	10	ns		34:3	7.93183	0.423374	6	6.6944	1.56702	10	ns	2.5426	0.574594	5	ns	7.52233	2.13081	3	ns	9.791	1.0992	10	ns
36:2	0.532833	0.07703	6	0.167533	0.0450184	15	ns	0.1665	0.0375506	6	ns	0.318667	0.0717805	3	ns	0.602636	0.183164	11	ns		36:2	4.54817	0.511738	6	3.40967	0.550724	15	ns	3.5915	0.628643	6	ns	4.428	0.276447	3	ns	4.89782	0.490742	11	ns
36:3	1.99783	0.283012	6	0.669882	0.117905	17	ns	0.516667	0.0883669	6	ns	1.142	0.245164	3	ns	2.09773	0.643435	11	ns		36:3	16.4305	1.01736	6	14.9954	1.97782	17	ns	11.0452	1.00786	6	ns	15.9383	1.22341	3	ns	18.3126	1.73021	11	ns
36:4	0.900333	0.221536	6	0.2704	0.0748164	10	ns	0.071	0.003	2	ns	0.407333	0.159846	3	ns	1.163	0.354139	9	ns		36:4	6.58817	1.17006	6	4.9598	1.06147	10	ns	1.439	0.334	2	ns	5.474	1.74413	3	ns	8.34133	0.978349	9	ns
36:5	1.37833	0.147027	6	1.13144	0.282583	18	ns	2.1555	0.992507	6	ns	0.862667	0.131627	3	ns	1.52618	0.672001	11	ns		36:5	12.1357	1.91352	6	29.7413	5.57832	18	ns	35.7153	8.25478	6	ns	12.9107	3.09968	3	ns	12.2738	4.25692	11	ns
38:5	3.63883	0.652819	6	1.24133	0.224378	18	0.036	1.15333	0.229303	6	ns	2.229	0.425126	3	ns	3.139	0.822462	11	ns		38:5	28.4893	2.12017	6	31.1402	3.22031	18	ns	26.1817	4.45457	6	ns	31.296	1.11999	3	ns	28.5232	2.97336	11	ns
38:6	2.424	0.411282	6	0.6695	0.114609	14	0.002	0.710333	0.184043	6	0.016	1.18567	0.15392	3	ns	1.9283	0.431757	10	ns		38:6	19.2897	0.758338	6	15.7842	1.92825	14	ns	17.7153	4.39379	6	ns	17.068	1.72341	3	ns	17.4132	1.72873	10	ns
	Healthy			PCDI				RCDI				FMT				AT						Healthy			PCDI				RCDI				Treated-FMT				Treated-AB
PE (nmol/ml)	Mean	SEM	n	Mean	SEM	n	p-value	Mean	SEM	n	p-value	Mean	SEM	n	p-value	Mean	SEM	n	p-value		% of total PE	Mean	SEM	n	Mean	SEM	n	p-value	Mean	SEM	n	p-value	Mean	SEM	n	p-value	Mean	SEM	n	p-value
32:1	0.233833	0.0563006	6	0.346529	0.0431215	17	ns	0.267667	0.0127767	6	ns	0.297333	0.0309318	3	ns	0.240556	0.033325	9	ns		32:1	1.50083	0.422295	6	3.18259	0.446592	17	ns	3.6855	0.639994	6	ns	2.854	0.738432	3	ns	2.03344	0.663498	9	ns
34:1	0.648833	0.0714042	6	0.966111	0.21117	18	ns	0.506167	0.13218	6	ns	0.723667	0.116751	3	ns	1.06527	0.304323	11	ns		34:1	3.7775	0.55162	6	6.68144	0.528361	18	ns	5.58	1.30642	6	ns	6.495	0.93758	3	ns	4.72745	0.691052	11	ns
34:2	1.202	0.109349	6	1.30633	0.22938	18	ns	0.629833	0.170114	6	ns	0.933	0.267919	3	ns	1.95882	0.441025	11	ns		34:2	6.87817	0.343174	6	9.36344	0.577076	18	ns	7.0875	0.51357	6	ns	7.95833	1.00055	3	ns	9.49164	0.671894	11	ns
36:2	4.78817	0.489803	6	3.21778	0.398849	18	ns	2.04333	0.362135	6	ns	3.34167	0.859442	3	ns	5.98309	1.58632	11	ns		36:2	27.4017	1.76893	6	24.0731	1.06897	18	ns	24.7657	1.78405	6	ns	28.512	0.973879	3	ns	28.3597	2.45825	11	ns
36:3	0.9215	0.10809	6	0.498563	0.178192	16	ns	0.1494	0.0601819	5	ns	0.815667	0.357713	3	ns	1.44791	0.481889	11	ns		36:3	5.312	0.528905	6	2.84606	0.47075	16	ns	1.7666	0.670193	5	ns	6.479	1.38732	3	ns	5.89427	1.03476	11	ns
36:4	1.62233	0.128252	6	1.38483	0.227505	18	ns	0.849167	0.113341	6	ns	1.133	0.237281	3	ns	1.79955	0.331108	11	ns		36:4	9.2605	0.352649	6	9.97456	0.262887	18	ns	10.5363	0.627083	6	ns	9.89133	0.533808	3	ns	9.334	0.596964	11	ns
38:4	4.39817	0.406072	6	3.46011	0.448658	18	ns	2.1485	0.295732	6	ns	2.72933	0.594957	3	ns	4.21136	0.691048	11	ns		38:4	24.8457	0.751207	6	25.5517	0.882777	18	ns	26.6718	1.85094	6	ns	23.6567	0.90995	3	ns	22.8405	1.73817	11	ns
38:5	1.481	0.14252	6	0.860556	0.146089	18	ns	0.681833	0.093642	6	ns	0.979	0.207606	3	ns	1.34709	0.260229	11	ns		38:5	8.4675	0.551113	6	6.34539	0.418293	18	ns	8.38567	0.498594	6	ns	8.52367	0.273879	3	ns	6.88418	0.443793	11	ns
38:6	1.47783	0.238242	6	1.1245	0.154094	18	ns	0.919833	0.367031	6	ns	0.561333	0.0331378	3	ns	1.32155	0.350701	11	ns		38:6	8.03917	0.894914	6	8.36122	0.706964	18	ns	9.03983	1.7784	6	ns	5.25233	0.912145	3	ns	7.045	1.02671	11	ns
40:6	1.0328	0.106773	5	0.802231	0.120887	13	ns	1.1405	0.5185	2	ns	0.109	0	1	ns	0.981625	0.198354	8	ns		40:6	5.4214	0.671658	5	5.69592	0.727198	13	ns	8.326	1.892	2	ns	1.132	0	1	ns	5.16962	0.810809	8	ns
	Healthy			PCDI				RCDI				FMT				AT						Healthy			PCDI				RCDI				FMT				AT
LPE (nmol/ml)	Mean	SEM	n	Mean	SEM	n	p-value	Mean	SEM	n	p-value	Mean	SEM	n	p-value	Mean	SEM	n	p-value		% of total LPE	Mean	SEM	n	Mean	SEM	n	p-value	Mean	SEM	n	p-value	Mean	SEM	n	p-value	Mean	SEM	n	p-value
15:0	0.183167	0.024081	6	0.205278	0.0317869	18	ns	0.2545	0.0431631	6	ns	0.0713333	0.0236807	3	ns	0.128444	0.0230393	9	ns		15:0	0.676667	0.122079	6	1.12539	0.29378	18	ns	1.3975	0.21872	6	ns	0.507667	0.283088	3	ns	0.710333	0.181872	9	ns
16:0	3.58117	0.251896	6	5.24128	0.757723	18	ns	3.06583	0.423878	6	ns	2.53733	0.622266	3	ns	3.56982	0.590237	11	ns		16:0	13.0185	0.539117	6	19.4617	0.913513	18	0	15.867	0.777512	6	ns	14.4503	0.821312	3	ns	14.4448	0.734183	11	ns
18:0	9.17767	0.576282	6	9.21928	0.941696	18	ns	6.7025	1.09382	6	ns	5.793	1.52553	3	ns	7.40736	0.882718	11	ns		18:0	32.9057	1.32884	6	36.1846	1.19187	18	ns	34.8172	2.75302	6	ns	32.3823	2.16189	3	ns	31.2375	1.30642	11	ns
18:1	3.47667	0.372166	6	2.83239	0.577922	18	ns	2.0845	0.417142	6	ns	2.89467	0.798929	3	ns	3.30455	0.692138	11	ns		18:1	12.3593	0.851067	6	10.1593	0.691482	18	ns	10.7	1.11603	6	ns	16.044	0.978746	3	ns	12.673	1.18324	11	ns
18:2	4.09567	0.587314	6	2.25389	0.491828	18	ns	1.51833	0.380565	6	ns	2.43033	1.19336	3	ns	4.03909	0.736041	11	ns		18:2	14.2712	1.20784	6	7.73206	0.871352	18	0.019	7.32333	0.7507	6	ns	12.464	2.82157	3	ns	15.8934	1.74263	11	ns
20:2	0.637333	0.11763	6	0.238187	0.0655452	16	0.041	0.16	0.0759625	5	ns	0.2905	0.2165	2	ns	0.558778	0.102515	9	ns		20:2	2.17533	0.294095	6	0.743313	0.152458	16	0	0.663	0.231098	5	ns	1.1215	0.6755	2	ns	1.92856	0.351997	9	ns
20:3	0.149167	0.0284891	6	0.228111	0.0941093	18	ns	0.105333	0.019758	6	ns	0.175667	0.119541	3	ns	0.225909	0.0637603	11	ns		20:3	0.5285	0.0635792	6	0.807833	0.158708	18	0.004	0.6495	0.166618	6	0.024	0.761667	0.353848	3	ns	0.865455	0.167039	11	ns
20:4	3.38	0.276641	6	3.01561	0.48668	18	ns	2.58667	0.56373	6	ns	2.27167	0.759318	3	ns	2.74364	0.383425	11	ns		20:4	12.1642	0.726557	6	10.969	0.473886	18	ns	12.591	0.804648	6	ns	12.2527	0.459931	3	ns	11.311	0.859217	11	ns
22:5	0.287333	0.0272857	6	0.30925	0.0746092	16	ns	0.2035	0.0794589	6	ns	0.162667	0.14452	3	ns	0.352222	0.0554439	9	ns		22:5	1.03117	0.0954946	6	0.947063	0.122682	16	ns	0.924667	0.263812	6	ns	0.609667	0.497495	3	ns	1.25233	0.0939524	9	ns
22:6	2.96183	0.236416	6	3.17528	0.470924	18	ns	3.242	1.04677	6	ns	1.63767	0.274166	3	ns	2.33745	0.289474	11	ns		22:6	10.8697	0.749991	6	12.0579	0.710457	18	ns	15.1782	2.80412	6	ns	9.78	1.30599	3	ns	10.3908	0.944749	11	ns
	Healthy			PCDI				RCDI				FMT				AT						Healthy			PCDI				RCDI				FMT				AT
PI (nmol/ml)	Mean	SEM	n	Mean	SEM	n	p-value	Mean	SEM	n	p-value	Mean	SEM	n	p-value	Mean	SEM	n	p-value		% of total PI	Mean	SEM	n	Mean	SEM	n	p-value	Mean	SEM	n	p-value	Mean	SEM	n	p-value	Mean	SEM	n	p-value
32:1				0.297833	0.25002	6										0.373833	0.157121	6			32:1				0.414667	0.286712	6										0.4505	0.172301	6
34:1	1.9485	0.146532	6	1.26928	0.245944	18	ns	0.859833	0.169527	6	ns	1.59633	0.523779	3	ns	3.13145	1.31366	11	ns		34:1	3.46483	0.239837	6	2.989	0.281158	18	ns	2.80217	0.339159	6	ns	4.365	0.281436	3	ns	3.97545	0.602323	11	ns
34:2	0.874	0.170844	6	0.444667	0.200507	18	ns	0.297	0.123076	6	ns	0.806333	0.53212	3	ns	1.63455	0.560269	11	ns		34:2	1.507	0.230574	6	0.916556	0.241627	18	ns	0.907167	0.292102	6	ns	2.057	1.02525	3	ns	2.237	0.453159	11	ns
36:1	1.93667	0.194919	6	0.874278	0.125293	18	ns	0.608833	0.106634	6	ns	1.489	0.529738	3	ns	3.22245	1.53413	11	ns		36:1	3.4795	0.309512	6	2.13661	0.185987	18	ns	2.08483	0.308409	6	ns	3.979	0.147967	3	ns	3.87173	0.737545	11	ns
36:2	5.735	0.682155	6	3.61433	0.438096	18	ns	2.53333	0.384159	6	ns	4.56933	1.91308	3	ns	8.09482	2.64893	11	ns		36:2	10.1085	0.742	6	8.77622	0.504162	18	ns	8.53633	0.874043	6	ns	11.9973	1.60483	3	ns	11.6704	1.24821	11	ns
36:3	1.3095	0.131865	6	0.704167	0.118275	18	ns	0.515667	0.0788706	6	ns	1.01567	0.422664	3	ns	1.945	0.680247	11	ns		36:3	2.30467	0.105244	6	1.79667	0.173246	18	ns	1.776	0.241377	6	ns	2.71933	0.496127	3	ns	2.85882	0.297702	11	ns
36:4	1.10267	0.0964302	6	0.70775	0.202633	16	ns	0.436333	0.100884	6	ns	0.695	0.414785	3	ns	1.58182	0.53551	11	ns		36:4	1.9345	0.117974	6	1.49256	0.217998	16	ns	1.47333	0.316987	6	ns	1.49867	0.502598	3	ns	2.26755	0.339167	11	ns
38:2				0.005	0	1										0.592	0.538	2			38:2				0.008	0	1										0.324	0.263	2
38:3	1.4335	0.234792	6	0.8826	0.389872	10	ns	0.9755	0.6065	2	ns	1.06333	1.00536	3	ns	2.86944	1.63963	9	ns		38:3	2.44133	0.326893	6	1.7821	0.579729	10	ns	4.282	3.125	2	ns	1.79833	1.53538	3	ns	2.73111	0.88743	9	ns
38:4	20.6043	1.6782	6	13.714	1.48102	18	ns	10.3723	0.942785	6	ns	13.3	5.6537	3	ns	18.4187	3.93915	11	ns		38:4	36.2308	1.72665	6	33.8142	1.42856	18	ns	35.6417	2.364	6	ns	33.324	2.95498	3	ns	32.1731	1.35345	11	ns
38:5	15.538	1.61477	6	12.1335	0.862888	18	ns	9.41217	1.06776	6	ns	9.55367	1.98714	3	ns	13.448	2.03758	11	ns		38:5	27.4023	1.92764	6	31.6704	1.61473	18	ns	31.6982	1.8786	6	ns	28.116	4.20826	3	ns	26.2932	2.52981	11	ns
38:6	2.4975	0.123494	6	1.821	0.155826	18	ns	1.27383	0.206295	6	ns	1.296	0.421459	3	ns	2.23827	0.376419	11	ns		38:6	4.50833	0.246755	6	4.75639	0.345354	18	ns	4.20183	0.539389	6	ns	3.46733	0.467483	3	ns	4.20136	0.369318	11	ns
40:5	2.1845	0.179382	6	2.55272	0.216747	18	ns	1.6815	0.26843	6	ns	1.37333	0.292572	3	ns	2.207	0.24865	11	ns		40:5	3.94583	0.425763	6	6.71606	0.463208	18	0.028	5.59567	0.445275	6	ns	4.033	0.627195	3	ns	4.82164	0.689745	11	ns
40:6	1.49433	0.136713	6	1.49572	0.116391	18	ns	1.1695	0.201402	6	ns	0.896333	0.240847	3	ns	1.45291	0.138028	11	ns		40:6	2.67167	0.245889	6	3.97233	0.260252	18	ns	3.855	0.407343	6	ns	2.64433	0.693313	3	ns	3.09073	0.328793	11	ns
	Healthy			PCDI				RCDI				FMT				AT						Healthy			PCDI				RCDI				FMT				AT
Cer (nmol/ml)	Mean	SEM	n	Mean	SEM	n	p-value	Mean	SEM	n	p-value	Mean	SEM	n	p-value	Mean	SEM	n	p-value		% of total Cer	Mean	SEM	n	Mean	SEM	n	p-value	Mean	SEM	n	p-value	Mean	SEM	n	p-value	Mean	SEM	n	p-value
34:1;O2	0.289167	0.0317925	6	0.321778	0.0279482	18	ns	0.240833	0.0422488	6	ns	0.227	0.0376076	3	ns	0.295455	0.0397019	11	ns		34:1;O2	3.8595	0.187047	6	7.16028	0.515918	18	0.004	6.572	0.408029	6	ns	6.455	0.60726	3	ns	6.00236	0.567255	11	ns
36:1;O2	0.0928333	0.0139006	6	0.145778	0.0175939	18	ns	0.102833	0.0274681	6	ns	0.0656667	0.0178543	3	ns	0.0793636	0.0141262	11	ns		36:1;O2	1.24467	0.182351	6	3.20833	0.294226	18	0.003	2.55967	0.291315	6	ns	1.82867	0.478739	3	ns	1.76145	0.33419	11	ns
38:1;O2	0.165333	0.0255639	6	0.116765	0.0167978	17	ns	0.0642	0.0236673	5	ns	0.0763333	0.0298961	3	ns	0.092	0.0161954	11	ns		38:1;O2	2.13867	0.208114	6	2.23324	0.219902	17	ns	1.3986	0.309042	5	ns	1.93333	0.253573	3	ns	1.74145	0.206102	11	ns
40:1;O2	1.0465	0.130639	6	0.568056	0.0535733	18	0.004	0.408333	0.0838716	6	0.001	0.432667	0.129822	3	0.018	0.666636	0.0914647	11	ns		40:1;O2	13.7955	0.471744	6	11.7823	0.194352	18	0.005	10.8322	0.435416	6	0.001	11.553	0.475248	3	ns	12.8957	0.47154	11	ns
40:2;O2	0.241167	0.0255557	6	0.12475	0.0143645	16	0.004	0.0716667	0.0249154	6	0	0.0693333	0.0338444	3	0.004	0.121545	0.02051	11	0.005		40:2;O2	3.21967	0.141205	6	2.27937	0.147328	16	ns	1.66783	0.395672	6	0.009	1.68367	0.377752	3	ns	2.25627	0.286694	11	ns
41:1;O2	0.937667	0.129107	6	0.495944	0.0539384	18	0.003	0.365833	0.0702118	6	0.002	0.383667	0.117736	3	0.02	0.548818	0.0722278	11	0.025		41:1;O2	12.2537	0.656389	6	10.0418	0.474147	18	ns	9.88783	0.459614	6	ns	10.252	0.732819	3	ns	10.4481	0.501652	11	ns
42:1;O2	2.87383	0.333757	6	1.52428	0.152989	18	0.002	1.143	0.178743	6	0.001	1.25433	0.383175	3	0.025	1.93636	0.255778	11	ns		42:1;O2	38.1953	1.58892	6	31.5976	1.2239	18	0.036	31.7453	1.54692	6	ns	33.613	3.02408	3	ns	37.0209	1.09935	11	ns
42:2;O2	1.51517	0.112909	6	1.35989	0.126438	18	ns	1.19467	0.208188	6	ns	1.03633	0.257705	3	ns	1.17773	0.103826	11	ns		42:2;O2	20.6468	1.26913	6	28.8014	1.17042	18	0.004	32.7447	1.84417	6	0	28.4197	3.75477	3	ns	24.0798	1.10976	11	ns
43:1;O2	0.353167	0.0497677	6	0.181882	0.0255572	17	0.009	0.109167	0.0321314	6	0.001	0.151667	0.0301791	3	ns	0.203818	0.0284368	11	0.054		43:1;O2	4.646	0.280073	6	3.46524	0.36161	17	ns	2.82517	0.494936	6	ns	4.26067	0.363934	3	ns	3.79409	0.346739	11	ns
	Healthy			PCDI				RCDI				FMT				AT						Healthy			PCDI				RCDI				FMT				AT
SM (nmol/ml)	Mean	SEM	n	Mean	SEM	n	p-value	Mean	SEM	n	p-value	Mean	SEM	n	p-value	Mean	SEM	n	p-value		% of total SM	Mean	SEM	n	Mean	SEM	n	p-value	Mean	SEM	n	p-value	Mean	SEM	n	p-value	Mean	SEM	n	p-value
32:1;O2	8.621	1.01162	6	4.65039	0.414276	18	ns	3.06733	0.455023	6	0.041	3.54133	0.834094	3	ns	6.79191	1.6342	11	ns		32:1;O2	2.5325	0.138606	6	1.91733	0.102005	18	ns	1.57317	0.116303	6	0.008	1.96967	0.159106	3	ns	2.26309	0.187018	11	ns
32:2;O2	0.377833	0.094918	6	0.1675	0.0530535	14	ns	0.0504	0.0178874	5	ns	0.022	0.021	2	ns	0.255778	0.0791486	9	ns		32:2;O2	0.105333	0.0212095	6	0.0567857	0.0164073	14	ns	0.0272	0.00677791	5	ns	0.01	0.01	2	ns	0.0828889	0.0256994	9	ns
33:1;O2	4.6265	0.735671	6	3.02072	0.297143	18	ns	2.01167	0.263599	6	ns	2.20767	0.46893	3	ns	3.63664	0.702618	11	ns		33:1;O2	1.34083	0.130081	6	1.20444	0.0601767	18	ns	1.02333	0.0426159	6	ns	1.23367	0.0276426	3	ns	1.25845	0.0646032	11	ns
34:1;O2	104.415	8.57306	6	82.7412	6.27241	18	ns	67.2633	8.1436	6	ns	65.069	13.5955	3	ns	97.7961	18.2796	11	ns		34:1;O2	31.0545	0.600929	6	33.6443	0.709648	18	ns	34.4523	0.504712	6	ns	36.4363	0.862496	3	ns	34.6715	1.19891	11	ns
34:2;O2	15.0993	0.821361	6	12.2724	0.969133	18	ns	9.4745	1.34359	6	ns	8.001	1.85854	3	ns	12.4691	1.53725	11	ns		34:2;O2	4.54583	0.177361	6	5.04778	0.189891	18	ns	4.75567	0.231762	6	ns	4.428	0.134556	3	ns	4.66236	0.226207	11	ns
35:1;O2	2.6045	0.395356	6	1.97306	0.191849	18	ns	1.51167	0.188935	6	ns	1.31633	0.339109	3	ns	1.86445	0.230811	11	ns		35:1;O2	0.7595	0.0718437	6	0.773556	0.0338656	18	ns	0.770833	0.0242369	6	ns	0.713667	0.0375337	3	ns	0.689	0.0333788	11	ns
36:1;O2	20.0203	1.50405	6	20.0031	1.79292	18	ns	14.8277	2.36249	6	ns	10.3077	2.58597	3	ns	16.8625	1.73525	11	ns		36:1;O2	5.97117	0.209229	6	8.03494	0.2978	18	0.005	7.419	0.354668	6	ns	5.66433	0.326581	3	ns	6.54782	0.423485	11	ns
36:2;O2	9.25717	0.765223	6	9.01861	0.872328	18	ns	6.992	1.01916	6	ns	4.72933	1.49305	3	ns	7.27591	0.608935	11	ns		36:2;O2	2.79617	0.257029	6	3.57683	0.148648	18	ns	3.50433	0.194665	6	ns	2.50167	0.332045	3	ns	2.953	0.263688	11	ns
37:1;O2	1.16433	0.201494	6	0.885941	0.0863438	17	ns	0.477667	0.0969703	6	0.018	0.407667	0.148291	3	0.045	0.711273	0.100485	11	ns		37:1;O2	0.3385	0.0426542	6	0.336824	0.0194162	17	ns	0.230667	0.0304134	6	ns	0.207667	0.043552	3	ns	0.245455	0.0299658	11	ns
38:1;O2	10.3102	1.42339	6	5.02612	0.667075	17	0.004	2.42233	0.583411	6	0	2.03	0.989937	3	0.002	5.72527	1.02413	11	0.032		38:1;O2	3.012	0.26127	6	1.77847	0.186267	17	0.017	1.1315	0.19652	6	0.001	0.948667	0.438218	3	0.005	1.85018	0.280513	11	0.05
38:2;O2	6.17267	0.464745	6	4.48606	0.401679	18	ns	3.62367	0.461388	6	0.037	2.96067	0.783255	3	0.029	4.31864	0.35246	11	ns		38:2;O2	1.85683	0.142985	6	1.78139	0.0581531	18	ns	1.84667	0.0863962	6	ns	1.60133	0.0945204	3	ns	1.73773	0.124852	11	ns
39:1;O2	4.99017	0.759732	6	2.19289	0.254116	18	0	1.43117	0.265546	6	0	1.55633	0.362722	3	0.002	2.77436	0.359699	11	0.007		39:1;O2	1.45533	0.140597	6	0.847778	0.0651696	18	0	0.733	0.0823302	6	0	0.867	0.0704651	3	0.032	1.00645	0.0738826	11	0.018
39:2;O2	0.719667	0.106677	6	0.445	0.0676922	17	ns	0.3264	0.0553838	5	ns	0.447	0.109	2	ns	0.474111	0.0725085	9	ns		39:2;O2	0.213167	0.0279147	6	0.162941	0.0198599	17	ns	0.1536	0.0291472	5	ns	0.201	0.042	2	ns	0.175222	0.0222016	9	ns
40:1;O2	30.024	2.87204	6	16.1952	1.48746	18	0.001	11.7748	1.69883	6	0	11.5463	2.25607	3	0.004	20.328	2.52632	11	ns		40:1;O2	8.9375	0.581647	6	6.40611	0.225089	18	0.001	6.02817	0.360546	6	0.001	6.671	0.852064	3	ns	7.44809	0.428099	11	ns
40:2;O2	22.1555	1.43194	6	13.3116	1.20639	18	0.005	10.3987	1.31975	6	0.002	9.62067	2.16987	3	0.009	15.5034	1.82922	11	ns		40:2;O2	6.6125	0.103509	6	5.29944	0.177236	18	0.002	5.314	0.193931	6	0.016	5.33667	0.194595	3	ns	5.74618	0.231588	11	ns
41:1;O2	12.3095	1.20586	6	6.63983	0.653954	18	0.001	4.45717	0.700809	6	0	4.599	0.786153	3	0.003	8.18773	0.966075	11	0.054		41:1;O2	3.64367	0.168738	6	2.6205	0.132563	18	0.004	2.31933	0.227559	6	0.002	2.67	0.315647	3	ns	3.02391	0.188543	11	ns
41:2;O2	9.71817	0.964282	6	6.05344	0.547818	18	0.013	4.72967	0.584461	6	0.004	4.39133	1.05389	3	0.017	6.61745	0.733456	11	ns		41:2;O2	2.8715	0.136112	6	2.39622	0.100889	18	ns	2.43783	0.127659	6	ns	2.41633	0.0744431	3	ns	2.48264	0.137168	11	ns
42:1;O2	18.946	1.94663	6	9.71672	0.928465	18	0.001	7.11833	0.865124	6	0	7.34567	1.22888	3	0.004	12.6064	1.65851	11	ns		42:1;O2	5.655	0.480422	6	3.88439	0.193459	18	0.001	3.714	0.238925	6	0.004	4.27333	0.515219	3	ns	4.55873	0.257101	11	ns
42:2;O2	51.9488	3.8235	6	48.5918	3.93019	18	ns	42.3805	5.32732	6	ns	39.015	10.5348	3	ns	48.8625	6.93358	11	ns		42:2;O2	15.5745	0.748251	6	19.683	0.518303	18	0.003	21.875	1.05562	6	0	21.1763	1.56993	3	0.009	17.9989	0.623692	11	ns
43:1;O2	0.8954	0.124577	5	0.456909	0.0800467	11	0.026	0.341	0.209	2	ns	0.1095	0.0005	2	0.007	0.3946	0.0638453	10	0.009		43:1;O2	0.2548	0.0273722	5	0.167	0.0270131	11	ns	0.15	0.078	2	ns	0.0495	0.0015	2	0.039	0.1396	0.0214436	10	ns
43:2;O2	1.7335	0.200606	6	1.48178	0.157648	18	ns	1.2885	0.156029	6	ns	1.341	0.400327	3	ns	1.43382	0.201464	11	ns		43:2;O2	0.511167	0.0350118	6	0.584	0.0357072	18	ns	0.67	0.0441754	6	ns	0.711	0.0777324	3	ns	0.518182	0.0486966	11	ns

## Sheet: Total Sum
	Healthy			PCDI				RCDI				FMT				AT						Healthy			PCDI				RCDI				FMT				AT
nmol/ml	Mean	SEM	n	Mean	SEM	n	p-value	Mean	SEM	n	p-value	Mean	SEM	n	p-value	Mean	SEM	n	p-value		% of total	Mean	SEM	n	Mean	SEM	n	p-value	Mean	SEM	n	p-value	Mean	SEM	n	p-value	Mean	SEM	n	p-value
PC O	47.7566	4.75994	6	25.2099	2.04951	18	ns	23.1749	2.37561	6	ns	28.3398	6.74122	3	ns	44.6988	12.9027	11	ns		PC O	0.684793	0.0500193	6	0.537176	0.020619	18	ns	0.62025	0.0353719	6	ns	0.700508	0.0676302	3	ns	0.728002	0.0943227	11	ns
PE O	12.3847	1.81347	6	4.19717	0.68282	18	0.038	5.02941	1.24749	6	ns	7.06308	1.14503	3	ns	11.6676	2.92823	11	ns		PE O	0.176936	0.0234986	6	0.0883875	0.0111975	18	ns	0.13278	0.0333356	6	ns	0.184439	0.0244422	3	ns	0.188173	0.0279502	11	ns
PE	17.6348	1.50074	6	13.6699	1.8971	18	ns	8.55095	1.73244	6	ns	11.5512	2.56656	3	ns	20.0454	4.09462	11	ns		PE	0.251103	0.0121191	6	0.289765	0.0245232	18	ns	0.218146	0.0213742	6	ns	0.293177	0.0294993	3	ns	0.335564	0.0310963	11	ns
PI	56.6581	3.95239	6	39.8427	3.67587	18	ns	29.486	2.76371	6	ns	37.654	13.3191	3	ns	60.0341	14.8149	11	ns		PI	0.812148	0.0301368	6	0.857395	0.0432252	18	ns	0.797081	0.0349814	6	ns	0.901518	0.174574	3	ns	0.984906	0.10042	11	ns
Cer	7.51478	0.786191	6	4.80872	0.431788	18	0.034	3.69001	0.653043	6	0.009	3.69627	0.995377	3	ns	5.12127	0.58564	11	ns		Cer	0.106688	0.00721543	6	0.100543	0.00449818	18	ns	0.0957035	0.00878798	6	ns	0.0923177	0.0115376	3	ns	0.0952709	0.00812949	11	ns
LPE	27.9299	1.99487	6	26.6575	3.59109	18	ns	19.8962	3.3776	6	ns	18.1683	5.40839	3	ns	24.4785	3.41761	11	ns		LPE	0.400271	0.0160029	6	0.559253	0.0510495	18	ns	0.521931	0.0699133	6	ns	0.442234	0.058668	3	ns	0.436914	0.0333917	11	ns
DG	41.5922	3.27363	6	38.1297	4.81123	18	ns	26.8608	3.02592	6	ns	33.0543	5.61259	3	ns	33.5268	4.19098	11	ns		DG	0.597207	0.0505546	6	0.782315	0.0493723	18	ns	0.713492	0.0243499	6	ns	0.843881	0.0258679	3	ns	0.630391	0.0608324	11	ns
PC	1109.58	87.8371	6	732.667	60.2016	18	ns	575.941	68.2576	6	ns	657.746	171.959	3	ns	973.626	167.728	11	ns		PC	15.8324	0.373641	6	15.5075	0.33133	18	ns	15.2945	0.429612	6	ns	16.1181	1.63614	3	ns	16.7631	0.924116	11	ns
SM	335.96	24.9844	6	248.762	19.5773	18	ns	195.678	24.1237	6	ns	180.37	40.4945	3	ns	274.721	38.5891	11	ns		SM	4.80737	0.113175	6	5.30453	0.199626	18	ns	5.16121	0.298087	6	ns	4.51166	0.542494	3	ns	4.91336	0.256495	11	ns
LPC	425.258	36.7265	6	298.675	32.4112	18	ns	248.282	41.0898	6	ns	239.77	76.811	3	ns	307.182	41.2135	11	ns		LPC	6.06908	0.25955	6	6.15873	0.422267	18	ns	6.75659	1.11554	6	ns	5.73856	0.978614	3	ns	5.43625	0.37534	11	ns
TG	877.703	116.208	6	755.28	127.055	18	ns	497.01	87.5306	6	ns	652.225	107.42	3	ns	774.686	120.962	11	ns		TG	12.5333	1.63888	6	15.3276	1.48757	18	ns	13.0514	1.24008	6	ns	16.768	1.10983	3	ns	14.3424	1.83528	11	ns
CE	2881	252.047	6	1535.18	136.453	18	0.001	1258.26	167.701	6	0.002	1241.98	209.803	3	0.013	1933.63	283.342	11	ns		CE	40.9916	1.30371	6	32.3364	1.37197	18	0.007	33.0823	1.33809	6	ns	31.6152	0.751456	3	ns	34.3356	1.58892	11	ns
FC	1155.87	53.7337	6	952.847	29.5144	18	ns	846.954	36.5882	6	ns	827.84	73.6573	3	ns	1070.42	110.237	11	ns		FC	16.7371	0.445892	6	22.1504	1.45967	18	ns	23.5546	1.97068	6	ns	21.7904	2.20381	3	ns	20.81	1.60163	11	ns
Total	6996.83	491.424	6	4675.93	360.328	18	ns	3738.81	383.28	6	0.017	3939.46	700.11	3	ns	5533.84	709.185	11	ns
